# Supplementary material for: Synopsis of Martinella Baill. (Bignonieae, Bignoniaceae), with the description of a new species from the Atlantic Forest of Brazil
Source: PhytoKeys. 2014 May 9;(37):15–24. doi: 10.3897/phytokeys.37.6940 (PMC4023332; doi:10.3897/phytokeys.37.6940)
Supplement: XML Treatment for Martinella [file phytokeys.37.6940-treatment1.xml]

<!DOCTYPE tp:taxon-treatment
  PUBLIC "-//TaxonX//DTD Taxonomic Treatment Publishing DTD v0 20100105//EN" "tax-treatment-NSO.dtd">
<tp:taxon-treatment xmlns:tp="http://www.plazi.org/taxpub"><tp:treatment-meta><mixed-citation publication-type="journal"><person-group><name><surname>Zuntini</surname><given-names>Alexandre R.</given-names></name><name><surname>Lohmann</surname><given-names>Lucia G.</given-names></name></person-group><article-title>Synopsis of <italic>Martinella</italic> Baill. (Bignonieae, Bignoniaceae), with the description of a new species from the Atlantic Forest of Brazil</article-title><source>PhytoKeys</source><day>9</day><month>5</month><year>2014</year><volume>2014</volume><issue>37</issue><fpage>15</fpage><lpage>24</lpage><pub-id pub-id-type="doi">10.3897/phytokeys.37.6940</pub-id></mixed-citation></tp:treatment-meta><tp:nomenclature><tp:taxon-name>
                        <tp:taxon-name-part taxon-name-part-type="genus">Martinella</tp:taxon-name-part>
                        <object-id xmlns:xlink="http://www.w3.org/1999/xlink" xlink:type="simple">http://species-id.net/wiki/Martinella</object-id>
                    </tp:taxon-name><tp:taxon-authority>Baill., Hist. Pl. 10: 30. 1888.</tp:taxon-authority></tp:nomenclature><tp:treatment-sec sec-type="Type"><title>Type.</title><p>Martinella martinii (DC.) Baill. ex K. Schum. (= <italic><tp:taxon-name>Martinella obovata</tp:taxon-name></italic> (Kunth) Bureau &amp; K. Schum)</p></tp:treatment-sec><tp:treatment-sec sec-type="Lianas"><title>Lianas.</title><!--PageBreak--><p><italic>Roots</italic> with tuberous portions. <italic>Branches</italic> terete, glabrous or puberulous, with trichomes simple or stipitate-glandular, with continuous interpetiolar ridges, without interpetiolar glands; prophylls minute, triangular, glabrous or puberulous. <italic>Leaves</italic> 3-foliolate or 2-with the terminal leaflet modified into a simple or trifid tendril; leafets membranous to coriaceous, margins entire (sinuate), with or without mite-domatia, glabrous to puberulous, with glands on adaxial surface. <italic>Inflorescences</italic> axillary, arranged in racemes, panicles, thyrses or compound dichasia. <italic>Flowers</italic> with calyx tubular (campanulate), bilobed, irregularly 2–4-lobed, or 5-lobed, with lobes rounded or aristate, membranous, with few scattered glands; corolla deep purple, red or yellow, tubular in the basal portion and campanulate in the upper part, straight to weakly curved, membranous, glabrous outside, glabrous inside except with few glandular trichomes at stamen insertion; stamens included, glabrous, pollen in monads; ovary terete, smooth, glabrous or lepidote, with a single series of ovules on each placenta, style glabrous, stigma rhombic, glabrous. <italic>Capsules</italic> drying dark brown, linear, flattened, smooth, glabrous or puberulous, with calyx caducous; seeds oblong, winged, with wings opaque.</p><p><italic><tp:taxon-name>Martinella</tp:taxon-name></italic> comprises three species, distributed from Mexico to eastern Brazil. The main features that distinguish the species are summarized in <xref ref-type="table" rid="T1">Table 1</xref> and outlined in the key below.</p><table-wrap id="T1" position="float" orientation="portrait"><label>Table 1.</label><caption><p>Morphological and geographical summary of <italic><tp:taxon-name>Martinella</tp:taxon-name></italic> species, based on <xref ref-type="bibr" rid="B3">Gentry (1977</xref>, <xref ref-type="bibr" rid="B4">1982</xref>, <xref ref-type="bibr" rid="B5">2009</xref>) and pers. obs.</p></caption><table><tbody><tr><th rowspan="1" colspan="1">Character</th><th rowspan="1" colspan="1"><italic><tp:taxon-name>Martinella insignis</tp:taxon-name></italic></th><th rowspan="1" colspan="1"><italic><tp:taxon-name>Martinella iquitoensis</tp:taxon-name></italic></th><th rowspan="1" colspan="1"><italic><tp:taxon-name>Martinella obovata</tp:taxon-name></italic></th></tr><tr><td rowspan="1" colspan="1">Leaflet texture</td><td rowspan="1" colspan="1">membranous</td><td rowspan="1" colspan="1">coriaceous</td><td rowspan="1" colspan="1">membranous to coriaceous</td></tr><tr><td rowspan="1" colspan="1">Leaflet shape</td><td rowspan="1" colspan="1">ovate</td><td rowspan="1" colspan="1">elliptic</td><td rowspan="1" colspan="1">ovate (elliptic)</td></tr><tr><td rowspan="1" colspan="1">Leaflet base</td><td rowspan="1" colspan="1">cordate</td><td rowspan="1" colspan="1">cuneate</td><td rowspan="1" colspan="1">cordate to truncate (cuneate)</td></tr><tr><td rowspan="1" colspan="1">Leaf domatia</td><td rowspan="1" colspan="1">pocket</td><td rowspan="1" colspan="1">absent</td><td rowspan="1" colspan="1">absent</td></tr><tr><td rowspan="1" colspan="1">Tendril</td><td rowspan="1" colspan="1">trifid</td><td rowspan="1" colspan="1">simple (trifid)</td><td rowspan="1" colspan="1">trifid (simple)</td></tr><tr><td rowspan="1" colspan="1">Inflorescence</td><td rowspan="1" colspan="1">compound dichasium</td><td rowspan="1" colspan="1">thyrse or panicle</td><td rowspan="1" colspan="1">raceme</td></tr><tr><td rowspan="1" colspan="1">Calyx lobes</td><td rowspan="1" colspan="1">5; aristate</td><td rowspan="1" colspan="1">2–4; rounded</td><td rowspan="1" colspan="1">2–4; rounded</td></tr><tr><td rowspan="1" colspan="1">Corolla color</td><td rowspan="1" colspan="1">yellow</td><td rowspan="1" colspan="1">dark purple</td><td rowspan="1" colspan="1">dark purple to red (lilac)</td></tr><tr><td rowspan="1" colspan="1">Distribution</td><td rowspan="1" colspan="1">Eastern coast of Brazil</td><td rowspan="1" colspan="1">Amazon basin</td><td rowspan="1" colspan="1">Antilles, Central America and Northern South America through Amazon basin</td></tr><tr><td rowspan="1" colspan="1">Soil preference</td><td rowspan="1" colspan="1">sandy</td><td rowspan="1" colspan="1">sandy</td><td rowspan="1" colspan="1">generalist</td></tr></tbody></table></table-wrap></tp:treatment-sec><tp:treatment-sec sec-type="Key to species of Martinella"><title>Key to species of <italic><tp:taxon-name>Martinella</tp:taxon-name></italic></title><table-wrap content-type="key" position="anchor" orientation="portrait"><table><tbody><tr><td rowspan="1" colspan="1">1</td><td rowspan="1" colspan="1">Calyx 5-lobed; corolla yellow; eastern Brazil</td><td rowspan="1" colspan="1">1. <italic><tp:taxon-name>Martinella insignis</tp:taxon-name></italic></td></tr><tr><td rowspan="1" colspan="1">1’</td><td rowspan="1" colspan="1">Calyx 2–4-lobed; corolla deep wine to red; Antilles, Central America and Northern South America through Amazon basin</td><td rowspan="1" colspan="1">2</td></tr><tr><td rowspan="1" colspan="1">2</td><td rowspan="1" colspan="1">Inflorescence arranged in thyrse or panicle; leaflet with cuneate base</td><td rowspan="1" colspan="1">2. <italic><tp:taxon-name>Martinella iquitoensis</tp:taxon-name></italic></td></tr><tr><td rowspan="1" colspan="1">2’</td><td rowspan="1" colspan="1">Inflorescence arranged in raceme; leaflet with cordate to truncate or rarely cuneate base</td><td rowspan="1" colspan="1">3. <italic><tp:taxon-name>Martinella obovata</tp:taxon-name></italic></td></tr></tbody></table></table-wrap></tp:treatment-sec><ref-list><ref id="B3"><mixed-citation xmlns:xlink="http://www.w3.org/1999/xlink" xlink:type="simple"><person-group><name name-style="western"><surname>Gentry</surname><given-names>AH</given-names></name></person-group> (<year>1977</year>) <chapter-title>Bignoniaceae</chapter-title>. In: <source>Flora of Ecuador</source> (<issue>7</issue>). <publisher-name>University of Gothenburg</publisher-name>, <publisher-loc>Stockholm</publisher-loc>, <fpage>1</fpage>–<lpage>173</lpage>.</mixed-citation></ref><ref id="B4"><mixed-citation xmlns:xlink="http://www.w3.org/1999/xlink" xlink:type="simple"><person-group><name name-style="western"><surname>Gentry</surname><given-names>AH</given-names></name></person-group> (<year>1982</year>) <article-title>Bignoniaceae</article-title>. In: <source>Flora de Venezuela</source><volume>8</volume>(<issue>4</issue>). <publisher-name>Fondo Editorial Acta Científica Venezolana</publisher-name>, <publisher-loc>Caracas</publisher-loc>, <fpage>1</fpage>–<lpage>433</lpage>.</mixed-citation></ref><ref id="B5"><mixed-citation xmlns:xlink="http://www.w3.org/1999/xlink" xlink:type="simple"><person-group><name name-style="western"><surname>Gentry</surname><given-names>AH</given-names></name></person-group> (<year>2009</year>) <chapter-title>Bignoniaceae</chapter-title>. In: <source>Flora de Colombia</source><volume>25</volume>. <publisher-name>Universidad Nacional de Colombia</publisher-name>, <publisher-loc>Bogotá</publisher-loc>, <fpage>1</fpage>–<lpage>462</lpage>.</mixed-citation></ref></ref-list></tp:taxon-treatment>
