# Supplementary material for: Synopsis of Martinella Baill. (Bignonieae, Bignoniaceae), with the description of a new species from the Atlantic Forest of Brazil
Source: PhytoKeys. 2014 May 9;(37):15–24. doi: 10.3897/phytokeys.37.6940 (PMC4023332; doi:10.3897/phytokeys.37.6940)
Supplement: XML Treatment for Martinella iquitoensis [file phytokeys.37.6940-treatment3.xml]

<!DOCTYPE tp:taxon-treatment
  PUBLIC "-//TaxonX//DTD Taxonomic Treatment Publishing DTD v0 20100105//EN" "tax-treatment-NSO.dtd">
<tp:taxon-treatment xmlns:tp="http://www.plazi.org/taxpub"><tp:treatment-meta><mixed-citation publication-type="journal"><person-group><name><surname>Zuntini</surname><given-names>Alexandre R.</given-names></name><name><surname>Lohmann</surname><given-names>Lucia G.</given-names></name></person-group><article-title>Synopsis of <italic>Martinella</italic> Baill. (Bignonieae, Bignoniaceae), with the description of a new species from the Atlantic Forest of Brazil</article-title><source>PhytoKeys</source><day>9</day><month>5</month><year>2014</year><volume>2014</volume><issue>37</issue><fpage>15</fpage><lpage>24</lpage><pub-id pub-id-type="doi">10.3897/phytokeys.37.6940</pub-id></mixed-citation></tp:treatment-meta><tp:nomenclature><label>2.</label><tp:taxon-name>
                        <tp:taxon-name-part taxon-name-part-type="genus">Martinella</tp:taxon-name-part>
                        <tp:taxon-name-part taxon-name-part-type="species">iquitoensis</tp:taxon-name-part>
                        <object-id xmlns:xlink="http://www.w3.org/1999/xlink" xlink:type="simple">http://species-id.net/wiki/Martinella_iquitoensis</object-id>
                    </tp:taxon-name><tp:taxon-authority>A. Samp., Ann. Acad. Bras. Sci. 7: 122. 1935.</tp:taxon-authority><tp:nomenclature-citation-list><tp:nomenclature-citation><tp:taxon-name>Martinella manaosiana</tp:taxon-name><comment> A.Samp., Bol. Mus. Nac. Rio de Janeiro 12(3, 4): 84. 1936. TYPE: BRAZIL. Amazonas: Manaus, 25 July 1931, <italic>A. Ducke sn</italic> (holoype: RB-24095!; isotype MO-2193049!, RB-24095 [second sheet]!)</comment></tp:nomenclature-citation></tp:nomenclature-citation-list></tp:nomenclature><tp:treatment-sec sec-type="Type"><title>Type.</title><p>PERU. Loreto: Iquitos, 23 February 1924, <italic>J.G. Kuhlmann 1492</italic> (holotype RB-22027!; isotypes, MO-2192060!, RB-22027 [second sheet]!).</p></tp:treatment-sec><tp:treatment-sec sec-type="Distribution and habitat"><title>Distribution and habitat.</title><p>This species is distributed widely in the Amazon basin (Brazil, Colombia, Ecuador, Peru and Venezuela), typically in sandy soils (<xref ref-type="bibr" rid="B11">Lohmann and Taylor 2014</xref>; <xref ref-type="fig" rid="F3">Fig. 3</xref>).</p><!--PageBreak--></tp:treatment-sec><tp:treatment-sec sec-type="Conservation status"><title>Conservation status.</title><p><italic><tp:taxon-name>Martinella iquitoensis</tp:taxon-name></italic> is distributed geographically through an area that is &lt; 2000 km<sup>2</sup>, with seven <xref ref-type="bibr" rid="B15">Rapoport (1982)</xref> sub-populations known to date and ≥ 20% of its known individuals occurring outside Protected Areas, making it susceptible to the current reduction and degradation of its habitat. Therefore, this species is here considered as Vulnerable [VU B2ab(ii,iii)] according to the IUCN criteria (<xref ref-type="bibr" rid="B6">IUCN 2012</xref>; <xref ref-type="bibr" rid="B7">IUCN Standards and Petitions Subcommittee 2014</xref>).</p></tp:treatment-sec><tp:treatment-sec sec-type="Discussion"><title>Discussion.</title><p>This species was distinguished by Sampaio from <italic><tp:taxon-name>Martinella obovata</tp:taxon-name></italic> based on the corolla color and size, leaflet texture and size, tendril type, and calyx indument. However these characters have proven to be fairly variable, especially in <italic><tp:taxon-name>Martinella obovata</tp:taxon-name></italic>, leading to morphological overlap between those taxa. The lack of a clear morphological discontinuity combined with the sympatric distributions, make these species hard to separate. Moreover, the difficulty in delimitating these two species can be observed in the few treatments that dealt with those species, which is particularly evident in the contrasting species keys presented (<xref ref-type="bibr" rid="B16">Sampaio 1935</xref>; <xref ref-type="bibr" rid="B12">MacBride 1961</xref>; <xref ref-type="bibr" rid="B4">Gentry 1982</xref>; <xref ref-type="bibr" rid="B5">Gentry 2009</xref>).</p><p>A character that might help telling these species apart is the inflorescence structure: a thyrse or panicle in <italic><tp:taxon-name>Martinella iquitoensis</tp:taxon-name></italic> versus a raceme in <italic><tp:taxon-name>Martinella obovata</tp:taxon-name></italic>. This character, combined with leaflet base, is here proposed as diagnostic for each species; however, the examination of additional material is necessary to validate its usefulness and consistency.</p></tp:treatment-sec><tp:treatment-sec><!--Section generated to contain objects referenced in tp:taxon-treatment.--><fig id="F3" position="float" orientation="portrait"><label>Figure 3.</label><caption><p>Distribution of <italic><tp:taxon-name>Martinella</tp:taxon-name></italic> species: <italic><tp:taxon-name>Martinella insignis</tp:taxon-name></italic> (solid blue circle), <italic><tp:taxon-name>Martinella iquitoensis</tp:taxon-name></italic> (solid green square) and <italic><tp:taxon-name>Martinella obovata</tp:taxon-name></italic> (open red triangles). Elevation in meters, according to the scale presented on the right.</p></caption><graphic xmlns:xlink="http://www.w3.org/1999/xlink" xlink:href="phytokeys-037-015-g003.jpg" position="float" orientation="portrait" xlink:type="simple"/></fig></tp:treatment-sec><ref-list><ref id="B11"><mixed-citation xmlns:xlink="http://www.w3.org/1999/xlink" xlink:type="simple"><person-group><name name-style="western"><surname>Lohmann</surname><given-names>LG</given-names></name><name name-style="western"><surname>Taylor</surname><given-names>CM</given-names></name></person-group> (<year>2014</year>) <article-title>A new generic classification of Bignonieae (Bignoniaceae) based on molecular phylogenetic data and morphological synapomorphies.</article-title><source>Annals of the Missouri Botanical Garden</source><volume>99</volume>(<issue>3</issue>): <fpage>348</fpage>-<lpage>489</lpage>.</mixed-citation></ref><ref id="B15"><mixed-citation xmlns:xlink="http://www.w3.org/1999/xlink" xlink:type="simple"><person-group><name name-style="western"><surname>Rapoport</surname><given-names>EH</given-names></name></person-group> (<year>1982</year>) <source>Aerography: Geographical Strategies of Species</source>. <publisher-name>Pergamon</publisher-name>, <publisher-loc>New York, USA</publisher-loc>.</mixed-citation></ref><ref id="B6"><mixed-citation xmlns:xlink="http://www.w3.org/1999/xlink" xlink:type="simple"><person-group><name name-style="western"><surname>IUCN</surname></name></person-group> (<year>2012</year>) <source>IUCN Red List Categories and Criteria: Version 3.1</source>. <edition>Second edition</edition>. <publisher-name>IUCN</publisher-name>, <publisher-loc>Gland, Switzerland and Cambridge, UK</publisher-loc>.</mixed-citation></ref><ref id="B7"><mixed-citation xmlns:xlink="http://www.w3.org/1999/xlink" xlink:type="simple"><person-group><name name-style="western"><surname>IUCN Standards and Petitions Subcommittee</surname></name></person-group> (<year>2014</year>) <source>Guidelines for using the IUCN red list categories and criteria. Version 11</source>. <comment>Prepared by the Standards and Petitions Subcommittee</comment>. <ext-link ext-link-type="uri" xlink:href="http://www.iucnredlist.org/documents/RedListGuidelines.pdf" xlink:type="simple">http://www.iucnredlist.org/documents/RedListGuidelines.pdf</ext-link></mixed-citation></ref><ref id="B16"><mixed-citation xmlns:xlink="http://www.w3.org/1999/xlink" xlink:type="simple"><person-group><name name-style="western"><surname>Sampaio</surname><given-names>AJ</given-names></name></person-group> (<year>1935</year>) <article-title>Novas especies de Bignoniaceas.</article-title><source>Annaes da Academia Brasileira de Sciencias</source><volume>7</volume>(<issue>2</issue>): <fpage>111</fpage>-<lpage>127</lpage>.</mixed-citation></ref><ref id="B12"><mixed-citation xmlns:xlink="http://www.w3.org/1999/xlink" xlink:type="simple"><person-group><name name-style="western"><surname>MacBride</surname><given-names>JF</given-names></name></person-group> (<year>1961</year>) <chapter-title>Bignoniaceae</chapter-title>. In: <source>Flora of Peru</source>. <source>Publications of the Field Museum of Natural History</source>, <series>Botany Series</series><volume>13</volume> (<issue>5C / 1</issue>) <fpage>3</fpage>–<lpage>101</lpage>.</mixed-citation></ref><ref id="B4"><mixed-citation xmlns:xlink="http://www.w3.org/1999/xlink" xlink:type="simple"><person-group><name name-style="western"><surname>Gentry</surname><given-names>AH</given-names></name></person-group> (<year>1982</year>) <article-title>Bignoniaceae</article-title>. In: <source>Flora de Venezuela</source><volume>8</volume>(<issue>4</issue>). <publisher-name>Fondo Editorial Acta Científica Venezolana</publisher-name>, <publisher-loc>Caracas</publisher-loc>, <fpage>1</fpage>–<lpage>433</lpage>.</mixed-citation></ref><ref id="B5"><mixed-citation xmlns:xlink="http://www.w3.org/1999/xlink" xlink:type="simple"><person-group><name name-style="western"><surname>Gentry</surname><given-names>AH</given-names></name></person-group> (<year>2009</year>) <chapter-title>Bignoniaceae</chapter-title>. In: <source>Flora de Colombia</source><volume>25</volume>. <publisher-name>Universidad Nacional de Colombia</publisher-name>, <publisher-loc>Bogotá</publisher-loc>, <fpage>1</fpage>–<lpage>462</lpage>.</mixed-citation></ref></ref-list></tp:taxon-treatment>
