# Supplementary material for: Synopsis of Martinella Baill. (Bignonieae, Bignoniaceae), with the description of a new species from the Atlantic Forest of Brazil
Source: PhytoKeys. 2014 May 9;(37):15–24. doi: 10.3897/phytokeys.37.6940 (PMC4023332; doi:10.3897/phytokeys.37.6940)
Supplement: XML Treatment for Martinella obovata [file phytokeys.37.6940-treatment4.xml]

<!DOCTYPE tp:taxon-treatment
  PUBLIC "-//TaxonX//DTD Taxonomic Treatment Publishing DTD v0 20100105//EN" "tax-treatment-NSO.dtd">
<tp:taxon-treatment xmlns:tp="http://www.plazi.org/taxpub"><tp:treatment-meta><mixed-citation publication-type="journal"><person-group><name><surname>Zuntini</surname><given-names>Alexandre R.</given-names></name><name><surname>Lohmann</surname><given-names>Lucia G.</given-names></name></person-group><article-title>Synopsis of <italic>Martinella</italic> Baill. (Bignonieae, Bignoniaceae), with the description of a new species from the Atlantic Forest of Brazil</article-title><source>PhytoKeys</source><day>9</day><month>5</month><year>2014</year><volume>2014</volume><issue>37</issue><fpage>15</fpage><lpage>24</lpage><pub-id pub-id-type="doi">10.3897/phytokeys.37.6940</pub-id></mixed-citation></tp:treatment-meta><tp:nomenclature><label>3.</label><tp:taxon-name>
                        <tp:taxon-name-part taxon-name-part-type="genus">Martinella</tp:taxon-name-part>
                        <tp:taxon-name-part taxon-name-part-type="species">obovata</tp:taxon-name-part>
                        <object-id xmlns:xlink="http://www.w3.org/1999/xlink" xlink:type="simple">http://species-id.net/wiki/Martinella_obovata</object-id>
                    </tp:taxon-name><tp:taxon-authority>(Kunth) Bureau &amp; K.Schum., in Mart., Fl. Bras. 8(2): 161, tab. 84. 1896.</tp:taxon-authority><tp:nomenclature-citation-list><tp:nomenclature-citation><tp:taxon-name>Spathodea obovata</tp:taxon-name><comment> Kunth, Nov. Gen. Sp. (quarto ed.) 3: 147. 1818. [1819].</comment></tp:nomenclature-citation><tp:nomenclature-citation><tp:taxon-name>Bignonia obovata</tp:taxon-name><comment> (Kunth) Spreng., Syst. Veg. 2: 830. 1825.</comment></tp:nomenclature-citation><tp:nomenclature-citation><tp:taxon-name>Macfadyena obovata</tp:taxon-name><comment> (Kunth) Miers, Proc. Roy. Hort. Soc. London 3: 200. 1863.</comment></tp:nomenclature-citation></tp:nomenclature-citation-list></tp:nomenclature><tp:treatment-sec sec-type="Type"><title>Type.</title><p>COLOMBIA. Turbaco, s.d., <italic>Humboldt and Bonpland 1391</italic> (holotype, P-Bonpl. [P00670823]!)</p></tp:treatment-sec><tp:treatment-sec sec-type="Distribution and habitat"><title>Distribution and habitat.</title><p>This species is found from Central America and the Antilles through northern South America to the southern Amazon basin, in the Antilles, Belize, Bolivia, Brazil, Colombia, Costa Rica, Ecuador, French Guiana, Guatemala, Guyana, Honduras, Mexico, Panama, Peru, Surinam, and Venezuela, in different soil types and habitats (<xref ref-type="bibr" rid="B11">Lohmann and Taylor 2014</xref>; <xref ref-type="fig" rid="F3">Fig. 3</xref>).</p></tp:treatment-sec><tp:treatment-sec sec-type="Conservation status"><title>Conservation status.</title><p><italic><tp:taxon-name>Martinella obovata</tp:taxon-name></italic> is distributed geographically through an area that is ≥ 2000 km<sup>2</sup>, with &lt; 20% of its known individuals occurring outside Protected Areas, and seventy-two <xref ref-type="bibr" rid="B15">Rapoport (1982)</xref> sub-populations known to date. Therefore, this species is here considered as Least Concern [LC] according to the IUCN criteria (<xref ref-type="bibr" rid="B6">IUCN 2012</xref>; <xref ref-type="bibr" rid="B7">IUCN Standards and Petitions Subcommittee 2014</xref>).</p></tp:treatment-sec><tp:treatment-sec sec-type="Discussion"><title>Discussion.</title><p>This species is the most variable and has the largest distribution in the genus (Central America and Caribbean throughout Amazon basin). Such variation is <!--PageBreak-->product of its phenotypic plasticity and wide ecological range, and is responsible for making this species hard to be distinguished from <italic><tp:taxon-name>Martinella iquitoensis</tp:taxon-name></italic> (as discussed above). Nonetheless, this high variation may also be seen as an evidence of a species complex, in which case, additional studies would be needed. For a complete list of synonyms see <xref ref-type="bibr" rid="B3">Gentry (1977)</xref>.</p></tp:treatment-sec><tp:treatment-sec><!--Section generated to contain objects referenced in tp:taxon-treatment.--><fig id="F3" position="float" orientation="portrait"><label>Figure 3.</label><caption><p>Distribution of <italic><tp:taxon-name>Martinella</tp:taxon-name></italic> species: <italic><tp:taxon-name>Martinella insignis</tp:taxon-name></italic> (solid blue circle), <italic><tp:taxon-name>Martinella iquitoensis</tp:taxon-name></italic> (solid green square) and <italic><tp:taxon-name>Martinella obovata</tp:taxon-name></italic> (open red triangles). Elevation in meters, according to the scale presented on the right.</p></caption><graphic xmlns:xlink="http://www.w3.org/1999/xlink" xlink:href="phytokeys-037-015-g003.jpg" position="float" orientation="portrait" xlink:type="simple"/></fig></tp:treatment-sec><ref-list><ref id="B11"><mixed-citation xmlns:xlink="http://www.w3.org/1999/xlink" xlink:type="simple"><person-group><name name-style="western"><surname>Lohmann</surname><given-names>LG</given-names></name><name name-style="western"><surname>Taylor</surname><given-names>CM</given-names></name></person-group> (<year>2014</year>) <article-title>A new generic classification of Bignonieae (Bignoniaceae) based on molecular phylogenetic data and morphological synapomorphies.</article-title><source>Annals of the Missouri Botanical Garden</source><volume>99</volume>(<issue>3</issue>): <fpage>348</fpage>-<lpage>489</lpage>.</mixed-citation></ref><ref id="B15"><mixed-citation xmlns:xlink="http://www.w3.org/1999/xlink" xlink:type="simple"><person-group><name name-style="western"><surname>Rapoport</surname><given-names>EH</given-names></name></person-group> (<year>1982</year>) <source>Aerography: Geographical Strategies of Species</source>. <publisher-name>Pergamon</publisher-name>, <publisher-loc>New York, USA</publisher-loc>.</mixed-citation></ref><ref id="B6"><mixed-citation xmlns:xlink="http://www.w3.org/1999/xlink" xlink:type="simple"><person-group><name name-style="western"><surname>IUCN</surname></name></person-group> (<year>2012</year>) <source>IUCN Red List Categories and Criteria: Version 3.1</source>. <edition>Second edition</edition>. <publisher-name>IUCN</publisher-name>, <publisher-loc>Gland, Switzerland and Cambridge, UK</publisher-loc>.</mixed-citation></ref><ref id="B7"><mixed-citation xmlns:xlink="http://www.w3.org/1999/xlink" xlink:type="simple"><person-group><name name-style="western"><surname>IUCN Standards and Petitions Subcommittee</surname></name></person-group> (<year>2014</year>) <source>Guidelines for using the IUCN red list categories and criteria. Version 11</source>. <comment>Prepared by the Standards and Petitions Subcommittee</comment>. <ext-link ext-link-type="uri" xlink:href="http://www.iucnredlist.org/documents/RedListGuidelines.pdf" xlink:type="simple">http://www.iucnredlist.org/documents/RedListGuidelines.pdf</ext-link></mixed-citation></ref><ref id="B3"><mixed-citation xmlns:xlink="http://www.w3.org/1999/xlink" xlink:type="simple"><person-group><name name-style="western"><surname>Gentry</surname><given-names>AH</given-names></name></person-group> (<year>1977</year>) <chapter-title>Bignoniaceae</chapter-title>. In: <source>Flora of Ecuador</source> (<issue>7</issue>). <publisher-name>University of Gothenburg</publisher-name>, <publisher-loc>Stockholm</publisher-loc>, <fpage>1</fpage>–<lpage>173</lpage>.</mixed-citation></ref></ref-list></tp:taxon-treatment>
